# Supplementary material for: Gain and loss: Human and environmental wellbeing – drivers of Kilimanjaro’s decreasing biodiversity
Source: PLoS One. 2025 Oct 29;20(10):e0334184. doi: 10.1371/journal.pone.0334184 (PMC12571284; doi:10.1371/journal.pone.0334184)
Supplement: S1 Table — (XLSX) [file pone.0334184.s001.xlsx]

## Sheet: Sheet1
Table S1: Species numbers and reduction factors for all LULC-combinations
LULC Classes	Species numbers with duplicates	Species numbers reduced	Reduction factor
agriculture, agroforestry, forest, grassland, regeneration, savanna	3995	2057	0.5149
agriculture, agroforestry, forest, grassland, regeneration	2936	1655	0.5637
agriculture, agroforestry, forest, grassland, savanna	3695	2026	0.5483
agriculture, agroforestry, forest, regeneration, savanna	3486	1959	0.562
agriculture, agroforestry, grassland, regeneration, savanna	3149	1742	0.5532
agriculture, forest, grassland, regeneration, savanna	3414	1971	0.5773
agroforestry, forest, grassland, regeneration, savanna	3295	1978	0.6003
agriculture, agroforestry, forest, grassland	2636	1612	0.6115
agriculture, agroforestry, forest, regeneration	2427	1493	0.6152
agriculture, agroforestry, forest, savanna	3186	1917	0.6017
agriculture, agroforestry, grassland, regeneration	2090	1256	0.601
agriculture, agroforestry, grassland, savanna	2849	1687	0.5921
agriculture, agroforestry, regeneration, savanna	2640	1627	0.6163
agriculture, forest, grassland, regeneration	2355	1559	0.662
agriculture, forest, grassland, savanna	3114	1936	0.6217
agriculture, forest, regeneration, savanna	2905	1862	0.641
agriculture, grassland, regeneration, savanna	2568	1581	0.6157
agroforestry, forest, grassland, regeneration	2236	1421	0.6355
agroforestry, forest, grassland, savanna	2995	1942	0.6484
agroforestry, forest, regeneration, savanna	2786	1870	0.6712
agroforestry, grassland, regeneration, savanna	2449	1654	0.6754
forest, grassland, regeneration, savanna	2714	1856	0.6839
agriculture, agroforestry, forest	2127	1433	0.6737
agriculture, agroforestry, grassland	1790	1185	0.662
agriculture, agroforestry, regeneration	1581	1070	0.6768
agriculture, agroforestry, savanna	2340	1556	0.665
agriculture, forest, grassland	2055	1512	0.7358
agriculture, forest, regeneration	1846	1381	0.7481
agriculture, forest, savanna	2605	1807	0.6937
agriculture, grassland, regeneration	1509	1068	0.7078
agriculture, grassland, savanna	2268	1493	0.6583
agriculture, regeneration, savanna	2059	1447	0.7028
agroforestry, forest, grassland	1936	1362	0.7035
agroforestry, forest, regeneration	1727	1194	0.6914
agroforestry, forest, savanna	2486	1821	0.7325
agroforestry, grassland, regeneration	1390	989	0.7115
agroforestry, grassland, savanna	2149	1591	0.7403
agroforestry, regeneration, savanna	1940	1527	0.7871
forest, grassland, regeneration	1655	1261	0.7619
forest, grassland, savanna	2414	1815	0.7519
forest, regeneration, savanna	2205	1726	0.7828
grassland, regeneration, savanna	1868	1418	0.7591
agriculture, agroforestry	1281	973	0.7596
agriculture, forest	1546	1307	0.8454
agriculture, grassland	1209	960	0.794
agriculture, regeneration	1000	853	0.853
agriculture, savanna	1759	1326	0.7538
agroforestry, forest	1427	1099	0.7701
agroforestry, grassland	1090	891	0.8174
agroforestry, regeneration	881	730	0.8286
agroforestry, savanna	1640	1442	0.8793
forest, grassland	1355	1190	0.8782
forest, regeneration	1146	983	0.8578
forest, savanna	1905	1653	0.8677
grassland, regeneration	809	672	0.8307
grassland, savanna	1568	1309	0.8348
regeneration, savanna	1359	1240	0.9124
agriculture	700	700	1
agroforestry	581	581	1
forest	846	846	1
grassland	509	509	1
regeneration	300	300	1
savanna	1059	1059	1
Agriculture includes class built-up and forest plantation
